# Supplementary material for: Differential Regulations of Antioxidant Metabolism and Cold-Responsive Genes in Three Bermudagrass Genotypes under Chilling and Freezing Stress
Source: Int J Mol Sci. 2023 Sep 14;24(18):14070. doi: 10.3390/ijms241814070 (PMC10530996; doi:10.3390/ijms241814070)
Supplement: Supplementary file 1 [file ijms-24-14070-s001.zip]

Archive with 1 entries (1 files):
- ijms-2484399-supplementary.pdf
